# Supplementary material for: Human head orientation and eye visibility as indicators of attention for goats (Capra hircus)
Source: PeerJ. 2017 Mar 9;5:e3073. doi: 10.7717/peerj.3073 (PMC5346283; doi:10.7717/peerj.3073)
Supplement: Supplemental Information 1 [file peerj-05-3073-s001.xlsx]

## Sheet: Experiment1a
Date	Subject	condition (front 1 ; back 2)	correct choice (1 = yes, 2 = no)
2015-06-01	Cicero	1	1
2015-06-01	Tinkerbell	2	2
2015-06-01	Teazel	2	1
2015-06-01	Forrest	1	1
2015-06-01	Owen	1	1
2015-06-01	Annie	2	1
2015-06-01	A	1	1
2015-06-01	Nadia	2	1
2015-06-01	B	2	2
2015-06-01	C	1	1
2015-06-01	Hattie	1	1
2015-06-01	Muffin	2	1
2015-06-01	Little Rupert	1	1
2015-06-01	Ben	2	1
2015-06-01	Vernon	2	1
2015-06-01	Willow	1	1
2015-06-01	Tuck	1	1
2015-06-01	Rupert	2	1
2015-06-01	Ifrit	1	1
2015-06-01	Vern	2	1
2015-06-01	Ralph	1	1
2015-06-01	Yin	2	1
2015-06-01	Rodney	1	1
2015-06-01	Bunny	2	1

## Sheet: Experiment1b
Date	Subject	condition (front = 1, head left = 2, head right = 3)	approached side	approached body orientation (1 = yes, 2 = no)	apporached head orientation (1 = yes, 2 = no)
2015-07-01	Wilfred	1	middle	1	1
2015-07-01	Hattie	2	right	0	0
2015-07-01	L	3	middle	1	0
2015-07-01	Yin	1	middle	1	1
2015-07-01	Jack2	1	middle	1	1
2015-07-01	Nadia	2	right	0	0
2015-07-01	Owen	1	middle	1	1
2015-07-01	Vernon	3	middle	1	0
2015-07-01	K	3	middle	1	0
2015-07-01	Bobbin	1	middle	1	1
2015-07-01	Teazel	2	middle	1	0
2015-07-01	Dilly	1	middle	1	1
2015-07-01	Benji	1	middle	1	1
2015-07-01	Roland	1	middle	1	1
2015-07-01	Cicero	2	middle	1	0
2015-07-01	Shakespeare	3	middle	1	0
2015-07-01	Ben	1	middle	1	1
2015-07-01	Willow	2	middle	1	0
2015-07-01	Sam	1	middle	1	1
2015-07-01	Jimmy	3	middle	1	0
2015-07-01	Magic	1	middle	1	1
2015-07-01	Annie	2	left	0	1
2015-07-01	Jack	1	right	0	0
2015-07-01	Vern	3	right	0	1

## Sheet: Experiment2a
Date	Subject	attentive person (1 = left, 2 = right)	choice (1 = left, 2 = right)	correct choice (1 = yes, 2 = no)
2015-06-01	Teazel	1	1	1
2015-06-01	Rupert	1	1	1
2015-06-01	Nadja	2	2	1
2015-06-01	Annie	1	1	1
2015-06-01	Beatrice	2	2	1
2015-06-01	Bernhard	2	2	1
2015-06-01	Cicero	2	1	0
2015-06-01	Willow	2	2	1
2015-06-01	Ifrit	1	1	1
2015-06-01	Ben	2	2	1
2015-06-01	D	2	2	1
2015-06-01	Donno	1	1	1
2015-06-01	E	1	1	1
2015-06-01	F	1	1	1
2015-06-09	G	2	2	1
2015-06-09	Diesel	2	2	1
2015-06-09	DB	1	1	1
2015-06-09	Leo	1	1	1
2015-06-09	Little Rupert	2	2	1
2015-06-09	Joe	2	1	0
2015-06-09	Zoltan	1	1	1
2015-06-09	Forrest	1	1	1
2015-06-09	Yin	2	2	1
2015-06-09	Bertie Bassett	1	1	1

## Sheet: Experiment2b
Date	Subject	attentive person (1 = left, 2 = right)	choice (1 = left, 2 = right)	correct choice (1 = yes, 2 = no)
2015-06-15	Ifrit	2	2	1
2015-06-15	Jeeves	1	2	0
2015-06-15	Nip	2	1	0
2015-06-15	Sandy	2	2	1
2015-06-15	Nadia	2	2	1
2015-06-15	Donno	1	1	1
2015-06-15	Yin	2	2	1
2015-06-15	Teazel	2	2	1
2015-06-15	Willow	1	2	0
2015-06-15	Diesel	2	1	0
2015-06-15	Zoltan	1	2	0
2015-06-15	Cicero	2	1	0
2015-06-15	Damian	1	1	1
2015-06-15	Annie	1	1	1
2015-06-15	Shakespeare	2	2	1
2015-06-15	Ben	1	2	0
2015-06-15	Rhubarb	1	2	0
2015-06-15	H	2	2	1
2015-06-17	Tinkerbell	2	1	0
2015-06-17	Beatrice	1	2	0
2015-06-17	hairy Ralphi	1	1	1
2015-06-17	Edwen	2	2	1
2015-06-17	I	1	2	0
2015-06-17	Marnie	1	1	1

## Sheet: Experiment2c
Date	Subject	attentive person (1 = left, 2 = right)	choice (1 = left, 2 = right)	correct choice (1 = yes, 2 = no)
2015-06-23	Ifrit	1	2	0
2015-06-23	Jack2	1	2	0
2015-06-23	Shakespeare	2	2	1
2015-06-23	Tag116	1	1	1
2015-06-23	J	2	2	1
2015-06-23	Edwen	2	2	1
2015-06-23	Annie	1	2	0
2015-06-23	Cicero	2	2	1
2015-06-23	Vernon	2	2	1
2015-06-23	Marnie	1	2	0
2015-06-23	Willow	1	1	1
2015-06-23	Vern	2	1	0

## Sheet: Experiment3
Date	ID	Subject	sex (male = 1, female = 2)	Trial	training phase (attentive training = 1, inattentive training = 2)	condition (Head away = 1, Eyes closed = 2, Covered head = 3, Covered eyes = 4)	attentive person (1 = left, 2 = right)	choice (1 = left, 2 = right)	correct choice (1 = yes, 2 = no)	Latency (in seconds)	Latency (log10)
2015-08-12	1	Tinkerbell	2	3	1	3	1	1	1	7.2	0.857332
2015-08-12	1	Tinkerbell	2	4	1	4	2	2	1	12	1.07918
2015-08-12	2	Annie	2	1	1	1	1	2	0	17.8	1.25042
2015-08-12	2	Annie	2	2	1	2	1	2	0	7.4	0.869232
2015-08-12	2	Annie	2	3	1	3	1	1	1	6.9	0.838849
2015-08-12	2	Annie	2	4	1	4	2	1	0	5.7	0.755875
2015-08-12	3	Bobbin	1	1	1	1	2	1	0	9.2	0.963788
2015-08-12	3	Bobbin	1	2	1	2	2	2	1	8.4	0.924279
2015-08-12	3	Bobbin	1	3	1	3	2	2	1	6.8	0.832509
2015-08-12	3	Bobbin	1	4	1	4	1	2	0	9.2	0.963788
2015-08-12	4	Byron	1	1	1	1	2	2	1	12.1	1.08279
2015-08-12	4	Byron	1	2	1	2	1	1	1	22.8	1.35793
2015-08-12	4	Byron	1	3	1	3	2	2	1	9.8	0.991226
2015-08-12	4	Byron	1	4	1	4	1	1	1	9.2	0.963788
2015-08-12	5	Ifrit	1	1	2	1	1	1	1	14.4	1.15836
2015-08-12	5	Ifrit	1	2	2	2	2	2	1	10.6	1.02531
2015-08-12	5	Ifrit	1	3	2	3	1	2	0	13.9	1.14301
2015-08-12	5	Ifrit	1	4	2	4	2	2	1	23.9	1.3784
2015-08-12	6	A	1	1	2	1	1	2	0	6.8	0.832509
2015-08-12	6	A	1	2	2	2	2	2	1	8.9	0.94939
2015-08-12	6	A	1	3	2	3	1	1	1	13.7	1.13672
2015-08-12	6	A	1	4	2	4	2	2	1	19.8	1.29667
2015-08-12	7	Marnie	2	1	2	1	2	2	1	9.7	0.986772
2015-08-12	7	Marnie	2	2	2	2	1	1	1	14.4	1.15836
2015-08-12	7	Marnie	2	4	2	4	1	2	0	8.2	0.913814
2015-08-12	8	Heidi	2	1	2	1	2	2	1	13.3	1.12385
2015-08-12	8	Heidi	2	2	2	2	1	1	1	9.9	0.995635
2015-08-12	8	Heidi	2	3	2	3	2	2	1	17.7	1.24797
2015-08-12	8	Heidi	2	4	2	4	1	1	1	20	1.30103
2015-08-12	10	Teazel	2	1	1	4	1	1	1	38.3	1.5832
2015-08-12	10	Teazel	2	2	1	3	2	2	1	36.6	1.56348
2015-08-12	10	Teazel	2	3	1	2	1	2	0	19.2	1.2833
2015-08-12	10	Teazel	2	4	1	1	2	1	0	41.2	1.6149
2015-08-12	11	Hattie	2	1	1	4	2	2	1	17.8	1.25042
2015-08-12	11	Hattie	2	2	1	3	1	2	0	15.2	1.18184
2015-08-12	11	Hattie	2	3	1	2	2	2	1	20.4	1.30963
2015-08-12	11	Hattie	2	4	1	1	1	1	1	31	1.49136
2015-08-12	12	Muffin	1	1	1	4	2	2	1	10.3	1.01284
2015-08-12	12	Muffin	1	2	1	3	1	1	1	48.3	1.68395
2015-08-12	12	Muffin	1	3	1	2	2	2	1	16.5	1.21748
2015-08-12	12	Muffin	1	4	1	1	1	1	1	25.1	1.39967
2015-08-12	13	Archie	1	1	2	4	1	1	1	5.9	0.770852
2015-08-12	13	Archie	1	2	2	3	2	2	1	6	0.778151
2015-08-12	13	Archie	1	3	2	2	1	2	0	4.6	0.662758
2015-08-12	13	Archie	1	4	2	1	2	2	1	10	1
2015-08-12	14	Magic	1	1	2	4	1	1	1	6.7	0.826075
2015-08-12	14	Magic	1	2	2	3	2	2	1	4.7	0.672098
2015-08-12	14	Magic	1	3	2	2	1	1	1	5.8	0.763428
2015-08-12	14	Magic	1	4	2	1	2	1	0	5.5	0.740363
2015-08-12	15	Jimmy	1	1	2	4	2	2	1	4	0.60206
2015-08-12	15	Jimmy	1	2	2	3	1	1	1	4.3	0.633468
2015-08-12	15	Jimmy	1	3	2	2	2	2	1	6.4	0.80618
2015-08-12	15	Jimmy	1	4	2	1	1	2	0	5.6	0.748188
2015-08-12	16	Ralphi	1	1	2	4	2	2	1	7.4	0.869232
2015-08-12	16	Ralphi	1	2	2	3	1	1	1	4.7	0.672098
2015-08-12	16	Ralphi	1	3	2	2	2	1	0	4.3	0.633468
2015-08-12	16	Ralphi	1	4	2	1	1	2	0	13.4	1.1271
2015-08-12	17	Sandy	2	1	1	2	1	1	1	11.1	1.04532
2015-08-12	17	Sandy	2	2	1	4	2	1	0	6.2	0.792392
2015-08-12	17	Sandy	2	3	1	1	1	2	0	10	1
2015-08-12	17	Sandy	2	4	1	3	2	1	0	14.1	1.14922
2015-08-12	18	Ben	1	1	1	2	1	2	0	3.7	0.568202
2015-08-12	18	Ben	1	2	1	4	2	1	0	6	0.778151
2015-08-12	18	Ben	1	3	1	1	1	2	0	13	1.11394
2015-08-12	18	Ben	1	4	1	3	2	1	0	7.8	0.892095
2015-08-12	19	Leo	1	1	1	2	2	2	1	8.1	0.908485
2015-08-12	19	Leo	1	2	1	4	1	1	1	5.7	0.755875
2015-08-12	19	Leo	1	3	1	1	2	2	1	5.1	0.70757
2015-08-12	19	Leo	1	4	1	3	1	1	1	9.8	0.991226
2015-08-12	20	Bella	2	1	1	2	2	2	1	15.4	1.18752
2015-08-12	20	Bella	2	2	1	4	1	2	0	32.9	1.5172
2015-08-12	20	Bella	2	3	1	1	2	1	0	8.8	0.944483
2015-08-12	20	Bella	2	4	1	3	1	2	0	27.8	1.44404
2015-08-19	21	Sticky	1	1	2	4	1	2	0	6.6	0.819544
2015-08-19	21	Sticky	1	2	2	3	2	2	1	6.6	0.819544
2015-08-19	21	Sticky	1	3	2	2	1	1	1	13.7	1.13672
2015-08-19	21	Sticky	1	4	2	1	2	1	0	32.6	1.51322
2015-08-19	22	Vern	1	1	2	4	1	1	1	5.7	0.755875
2015-08-19	22	Vern	1	2	2	3	2	2	1	5.2	0.716003
2015-08-19	22	Vern	1	3	2	2	1	2	0	12.6	1.10037
2015-08-19	22	Vern	1	4	2	1	2	1	0	5.6	0.748188
2015-08-19	23	Owen	1	1	2	4	2	1	0	5.5	0.740363
2015-08-19	23	Owen	1	2	2	3	1	1	1	4.4	0.643453
2015-08-19	23	Owen	1	3	2	2	2	1	0	6.4	0.80618
2015-08-19	23	Owen	1	4	2	1	2	2	1	13.4	1.1271
2015-08-19	24	Little Rupert	1	1	2	4	2	1	0	9.5	0.977724
2015-08-19	24	Little Rupert	1	2	2	3	1	2	0	8.2	0.913814
2015-08-19	24	Little Rupert	1	3	2	2	2	2	1	8	0.90309
2015-08-19	24	Little Rupert	1	4	2	1	1	1	1	6.4	0.80618
2015-08-19	25	Cicero	1	1	1	3	1	1	1	5.4	0.732394
2015-08-19	25	Cicero	1	2	1	1	1	2	0	5.1	0.70757
2015-08-19	25	Cicero	1	3	1	4	1	2	0	6.8	0.832509
2015-08-19	25	Cicero	1	4	1	2	2	2	1	6.2	0.792392
2015-08-19	26	Wilfred	1	1	1	3	1	1	1	4.5	0.653213
2015-08-19	26	Wilfred	1	2	1	1	2	1	0	5.5	0.740363
2015-08-19	26	Wilfred	1	3	1	4	1	1	1	6.3	0.799341
2015-08-19	26	Wilfred	1	4	1	2	2	2	1	23	1.36173
2015-08-19	27	Nattie	2	1	1	3	2	2	1	4.1	0.612784
2015-08-19	27	Nattie	2	2	1	1	1	1	1	4.8	0.681241
2015-08-19	27	Nattie	2	3	1	4	2	1	0	7.8	0.892095
2015-08-19	27	Nattie	2	4	1	2	1	1	1	14.3	1.15534
2015-08-19	28	Maude	2	1	1	3	2	2	1	5.7	0.755875
2015-08-19	28	Maude	2	2	1	1	1	1	1	9.6	0.982271
2015-08-19	28	Maude	2	3	1	4	2	2	1	9	0.954243
2015-08-19	28	Maude	2	4	1	2	1	1	1	9.4	0.973128
2015-08-19	29	Sundance	1	1	2	3	1	1	1	20.2	1.30535
2015-08-19	29	Sundance	1	2	2	1	2	2	1	9.2	0.963788
2015-08-19	29	Sundance	1	3	2	4	1	2	0	12.4	1.09342
2015-08-19	29	Sundance	1	4	2	2	2	1	0	12.7	1.1038
2015-08-19	30	Yin	1	1	2	3	1	1	1	13.2	1.12057
2015-08-19	30	Yin	1	2	2	1	2	2	1	15.3	1.18469
2015-08-19	30	Yin	1	3	2	4	1	1	1	10.7	1.02938
2015-08-19	30	Yin	1	4	2	2	2	2	1	38.9	1.58995
2015-08-19	31	Bernhard	1	1	2	3	2	2	1	10.8	1.03342
2015-08-19	31	Bernhard	1	2	2	1	1	1	1	58.1	1.76418
2015-08-19	31	Bernhard	1	3	2	4	2	1	0	8.7	0.939519
2015-08-19	31	Bernhard	1	4	2	2	1	2	0	7.9	0.897627
2015-08-19	32	Casanova	1	1	2	3	2	1	0	7.8	0.892095
2015-08-19	32	Casanova	1	2	2	1	1	1	1	10.7	1.02938
2015-08-19	32	Casanova	1	3	2	4	2	2	1	24.9	1.3962
2015-08-19	32	Casanova	1	4	2	2	1	1	1	8.7	0.939519
				4
